# Supplementary material for: The Effect of Prenatal Exposure to Climate Anomaly on Adulthood Cognitive Function and Job Reputation
Source: Int J Environ Res Public Health. 2022 Feb 22;19(5):2523. doi: 10.3390/ijerph19052523 (PMC8909085; doi:10.3390/ijerph19052523)
Supplement: Supplementary file 1 [file ijerph-19-02523-s001.zip]

Archive with 1 entries (1 files):
- ijerph-1584311-supplementary.pdf
